# Supplementary material for: The Pathway Is Clear but the Road Remains Unpaved: A Scoping Review of Implementation of Tools for Early Detection of Cerebral Palsy
Source: Children (Basel). 2025 Jul 17;12(7):941. doi: 10.3390/children12070941 (PMC12293170; doi:10.3390/children12070941)
Supplement: Supplementary file 1 [file children-12-00941-s001.zip]

Archive with 1 entries (1 files):
- children-3708190-supplementary.pdf
